# Supplementary material for: The Evolutionary History of MAPL (Mitochondria-Associated Protein Ligase) and Other Eukaryotic BAM/GIDE Domain Proteins
Source: PLoS One. 2015 Jun 5;10(6):e0128795. doi: 10.1371/journal.pone.0128795 (PMC4457424; doi:10.1371/journal.pone.0128795)
Supplement: S1 Table — (XLSX) [file pone.0128795.s001.xlsx]

## Sheet: MAPLfinal.csv
Table S2 List of genomes searched in this study
Taxon	Database	BAM presence
Vertebrates
Gallus gallus	NCBI	+
Monodelphis domestica	NCBI	+
Mus musculus	NCBI	+
Homo sapiens	NCBI	+
Xenopus (Silurana) tropicalis	NCBI	+
Danio rerio	NCBI	+
Ornithorhynchus anatinus	NCBI	+
Rattus norvegicus	NCBI	+
Python bivittatus	NCBI	+
Salmo salar	NCBI	+
Invertebrates
Branchostoma floridae	JGI	+
Caenorhabditis elegans	NCBI	-
Drosophila melanogaster	NCBI	+
Nematostella vectensis	NCBI	+
Trichoplax adhaerens	NCBI	-
Strongylocentrotus purpuratus	NCBI	+
Daphnia pulex	NCBI	+
Amphimedon queenslandica	NCBI	+
Ciona intestinalis	NCBI	+
Single-celled Holozoa
Monosiga brevicollis	BROAD	-
Sphaeroforma arctica	BROAD	-
Salpingoeca rosetta	BROAD	+
Capsaspora owczarzaki	BROAD	+
Dikarya
Neurospora crassa	NCBI	-
Saccharomyces cerevisiae	NCBI	-
Schizosaccharomyces pombe	NCBI	-
Ustilago maydis	NCBI	-
Cryptococcus neoformans	NCBI	-
Other Fungi
Allomyces macrogynus	BROAD	-
Batrachochytrium dendrobatidis	NCBI	-
Rozella allomyces	JGI	-
Spizellomyces punctatus	BROAD	+
Encephalitozoon cuniculi	NCBI	-
Nosema ceranae	NCBI	-
Piromyces sp.	JGI	-
Orpinomyces sp.	JGI	+
Fonticulid
Fonticula alba	BROAD	-
Apusozoa
Thecamonas trahens	BROAD	-
Amoebozoa
Dictyostelium discoideum	Dictybase	-
Acanthamoeba castellani	NCBI	-
Entamoeba histolytica	NCBI	-
Excavata
Naegleria gruberi	NCBI	-
Bodo saltans	Bodo site	-
Leishmania major	http://www.tritrypdb.org/tritrypdb/	-
Trypanosoma brucei	http://www.tritrypdb.org/tritrypdb/	-
Trichomonas vaginalis	NCBI	-
Giardia intestinalis	NCBI	-
Stramenopiles
Aureococcus anophagefferens	NCBI	-
Aurantiochytium limacinum	JGI	-
Blastocystis hominis	NCBI	-
Ectocarpus siliculosis	NCBI	+
Phytophthora sojae	NCBI	-
Phaeodactylum tricornutum	NCBI	-
Thalassiosira pseudonana	NCBI	-
Nannochloropsis gaditana CCMP526	NCBI	-
Alveolates
Oxytricha trifallax	NCBI	-
Tetrahymena thermophila	NCBI	-
Paramecium tetraurelia	NCBI	-
Plasmodium falciparum	NCBI	-
Toxoplasma gondii	NCBI	-
Symbiodinium minutum	http://genome.wustl.edu/genomes/detail/symbiodinium-sp/	-
Perkinsus marinus	NCBI	-
Rhizaria
Bigelowiella natans	JGI	+
Reticulomyxa filosa	NCBI	-
Archaeplastida
Cyanophora paradoxus	C. paradoxus genome database	-
Cyanidioschyzon merolae	http://merolae.biol.s.u-tokyo.ac.jp/	-
Galdieria sulphuraria	NCBI	-
Chondrus crispus	NCBI	-
Ostreococcus tauri	NCBI	-
Chlamydomonas reinhardti	JGI	+
Volvox carteri	JGI	+
Physcomitrella patens subsp. Patens	NCBI	+
Arabidopsis thaliana	NCBI	+
Coccomyxa subellipsoidea	NCBI	+
Chlorella variabilis	NCBI	+
Micromonas sp	JGI	+
Capsella rubella	NCBI	+
Citrus sinensis	NCBI	+
Fragaria vesca subsp. vesca	NCBI	+
Glycine max	NCBI	+
Oryza sativa Japonica Group	NCBI	+
Populus trichocarpa	NCBI	+
Selaginella moellendorffii	NCBI	+
Theobroma cacao	NCBI	+
Vitis vinifera	NCBI	+
Helicosporidium sp. ATCC 50920	NCBI	+
CCTH
Emiliania huxleyii	JGI	-
Guillardia theta	JGI	-
Bacteria
Acetobacterium woodii	NCBI	+
Saccharomonospora cyanea	NCBI	+
Clostridium sp. CAG:343	NCBI	+
Slackia heliotrinireducens DSM 20476	NCBI	+
Chloroflexus aurantiacu	NCBI	+
Cyanothece sp. PCC 7424	NCBI	+
Cyanothece sp. PCC 7425	NCBI	+
Mesotoga prima	NCBI	+
Methylococcus capsulatus	NCBI	+
Microscilla marina	NCBI	+
Nitrosomonas eutropha	NCBI	+
Natronomonas pharaonis	NCBI	+
Opitutus terrae PB90-1 Bacteria	NCBI	+
Synechococcus elongatus	NCBI	+
Pelobacter carbinolicus	NCBI	+
Spirulina subsalsa	NCBI	+
Archaea
Haloarcula marismortui	NCBI	+
Halococcus	NCBI	+
Halomicrobium katesii sp.	NCBI	+
Candidatus Nanosalinarum sp. J07AB56 EMBL EGQ40442.1.	NCBI	+
Natrialba magadii	NCBI	+
