# Supplementary material for: The Evolutionary History of MAPL (Mitochondria-Associated Protein Ligase) and Other Eukaryotic BAM/GIDE Domain Proteins
Source: PLoS One. 2015 Jun 5;10(6):e0128795. doi: 10.1371/journal.pone.0128795 (PMC4457424; doi:10.1371/journal.pone.0128795)
Supplement: S2 Table — (XLSX) [file pone.0128795.s002.xlsx]

## Sheet: S2_Table.csv
Table S1. Proteins retrieved in this study
Organism	Protein	Database	Accession #
Prokaryotes
Cycloclasticus sp. PY97M	BAM	NCBI	WP_016390859.1
endosymbiont of Tevnia jerichonana	BAM	NCBI	WP_006474630.1
Methylohalobius crimeensis	BAM	NCBI	WP_022949305.1
Ectothiorhodospira sp. PHS-1	BAM	NCBI	WP_008932101.1
Nitrosomonas sp. Is79A3	BAM	NCBI	YP_004696117.1
Kosmotoga olearia TBF 19.5.1	BAM	NCBI	YP_002940244.1
Opitutus terrae PB90-1	BAM	NCBI	YP_001819329.1
Dehalococcoides mccartyi BTF08	BAM	NCBI	YP_007484521.1
Clostridium sp. CAG:343	BAM	NCBI	WP_022237773.1
Sphaerobacter thermophilus DSM 20745	BAM	NCBI	YP_003320603.1
Cyanothece sp. PCC 7424	BAM	NCBI	YP_002377999.1
Rubidibacter lacunae	BAM	NCBI	WP_022605859.1
Actinopolymorpha alba	BAM	NCBI	WP_020573123.1
Streptomyces sulphureus	BAM	NCBI	WP_016905265.1
Amycolatopsis methanolica	BAM	NCBI	WP_017986701.1
Saccharopolyspora spinosa	BAM	NCBI	WP_010316084.1
uncultured bacterium	BAM	NCBI	EKD41662.1
Halococcus saccharolyticus	BAM	NCBI	WP_006078358.1
halophilic archaeon J07HX64	BAM	NCBI	WP_021044191.1
Halorubrum arcis	BAM	NCBI	WP_007995164.1
Haloarcula amylolytica	BAM	NCBI	WP_008312667.1
Eukaryotes
Plants
Arabidopsis thaliana	MAPL	NCBI	NP_001185305.1
	MAPL2	NCBI	NP_564745.1
	MAPLP	NCBI	NP_564653.1
	MAPLR	NCBI	AAF79249.1
	redundant	NCBI	NP_176574.2
	redundant	NCBI	AAF79749.1
	redundant	NCBI	NP_001117290.1
	redundant	NCBI	AAF07365.1
Capsella rubella	MAPL	NCBI	EOA35558.1
	MAPL2	NCBI	EOA33423.1
	MAPL3	NCBI	EOA26148.1
	MAPLR1	NCBI	EOA38612.1
	MAPLR2	NCBI	EOA37025.1
	MAPLR3	NCBI	EOA36944.1
	redundant	NCBI	EOA37967.1
Physcomitrella patens subsp. Patens	MAPL	NCBI	XP_001754186.1
	MAPLP	NCBI	XP_001762119.1
	redundant	NCBI	XP_001774372.1
	redundant	NCBI	XP_001754938.1
Citrus sinensis	MAPL	NCBI	XP_006479777.1
	MAPLP	NCBI	XP_006465920.1
	redundant	NCBI	XP_006479778.1
Fragaria vesca subsp. vesca	MAPL	NCBI	XP_004290684.1
	MAPLP	NCBI	XP_004303691.1
Glycine max	MAPL	NCBI	XP_003536411.1
	MAPLP	NCBI	XP_003547746.1
Oryza sativa Japonica Group	MAPL	NCBI	EEE67702.1
	MAPLP	NCBI	NP_001049144.1
	redundant	NCBI	EEE58428.1
	redundant	NCBI	NP_001060472.1
Populus trichocarpa	MAPL	NCBI	XP_002321058.2
	MAPLP	NCBI	XP_002303243.1
	redundant	NCBI	XP_006375473.1
	redundant	NCBI	XP_002298092.2
Selaginella moellendorffii	MAPL	NCBI	XP_002985138.1
	MAPLP	NCBI	XP_002990636.1
	redundant	NCBI	XP_002969803.1
	redundant	NCBI	XP_002968750.1
Theobroma cacao	MAPL	NCBI	XP_007050690.1
	MAPLP	NCBI	XP_007024629.1
Vitis vinifera	MAPL	NCBI	CBI32323.3
	MAPLP	NCBI	CBI35868.3
	redundant	NCBI	XP_002274008.1
	redundant	NCBI	XP_002274016.1|
Green Algae
Chlamydomonas	MAPL	JGI	Cre03.g169050.t1.1|PACid:19872172
Volvox carteri f. nagariensis	MAPL	NCBI	XP_002956009.1
Micromonas sp. RCC299	MAPL	NCBI	XP_002509127.1
Coccomyxa subellipsoidea C-169	MAPL	NCBI	XP_005649268.1
Chlorella variabilis	MAPL	NCBI	XP_005844083.1
Helicosporidium sp. ATCC 50920	MAPL	NCBI	KDD72893.1 hypothetical protein H632_c2766p0		partial [Helicosporidium sp. ATCC 50920]"
Fungi
Spizellomyces punctatus	MAPL	BROAD	SPPG_05160T0 | SPPG_05160
Orpinomyces sp.	MAPL	JGI	Orpsp1|1210|evm.model.ctg7180000053131.1
Holozoa
Capsaspora owczarzaki ATCC 30864	MAPL	BROAD	CAOG_01796T0 | CAOG_01796
Salpingoeca rosetta	MAPL	BROAD	PTSG_09361T0 | PTSG_09361
Invertebrates
Drosophila melanogaster	MAPL	NCBI	NP_647847.1
Strongylocentrotus purpuratus	MAPL	NCBI	XP_798763.1
Daphnia pulex	MAPL	JGI	Dappu1|225423|estExt_fgenesh1_pg.C_350086
Ciona intestinalis	MAPL	JGI	Cioin2|216704|fgenesh3_pg.C_chr_05q001020
Mnemiopsis leidyi	MAPL	http://research.nhgri.nih.gov/mnemiopsis/	ML006119a
Branchiostoma floridae	MAPL	JGI	Brafl1|84401|fgenesh2_pg.scaffold_130000071
Nematostella vectensis	MAPL	NCBI	XP_001631464.1
Vertebrates
Homo sapiens	MAPL	NCBI	NP_078820.2
Mus musculus	MAPL	NCBI	AAH19516.1
Monodelphis domestica	MAPL	NCBI	XP_001366550.1
Ornithorhynchus anatinus	MAPL	NCBI	XP_001515759.2
Rattus norvegicus	MAPL	NCBI	EDL80878.1
Xenopus (Silurana) tropicalis	MAPL	NCBI	XP_002942853.2
	MAPL-like	NCBI	spliced from cdna: EC2CAA38BB07.g1 Xenopus tropicalis xthr plasmid library Xenopus
Gallus gallus	MAPL	NCBI	XP_424579.4
	MAPL-like	NCBI	XP_003641813.1
Python bivittatus	MAPL	NCBI	XP_007423171.1
	MAPL-like	NCBI	XP_007445291.1
Salmo salar	MAPL	NCBI	NP_001265979.1
	MAPL-like	NCBI	from cDNA: 213077594|GE783515.1| EST_ssal_rgf_870688 ssalrgf mixed_tissue full-length
	MAPL-like2	NCBI	NP_001266016.1
Danio rerio	MAPL	NCBI	XP_005166263.1
	MAPL-like	NCBI	NP_001018134.1
	MAPL-like2	NCBI	XP_005171179.1
